# Supplementary material for: Status of Glucocorticoid-Induced Osteoporosis Preventive Care in Korea: A Retrospective Cohort Study on the Korean National Health Insurance Service Database
Source: Medicina (Kaunas). 2022 Feb 21;58(2):324. doi: 10.3390/medicina58020324 (PMC8879589; doi:10.3390/medicina58020324)
Supplement: Supplementary file 1 [file medicina-58-00324-s001.zip]

Archive with 1 entries (1 files):
- medicina-1548747-supplementary.pdf
